# Supplementary material for: Clinical, Functional, and Hemodynamic Profile of Schistosomiasis-Associated Pulmonary Arterial Hypertension Patients in Brazil: Systematic Review and Meta-Analysis
Source: Infect Dis Rep. 2025 Mar 4;17(2):22. doi: 10.3390/idr17020022 (PMC11932222; doi:10.3390/idr17020022)
Supplement: Supplementary file 1 [file idr-17-00022-s001.zip]

Archive with 1 entries (1 files):
- idr-3429823-supplementary.pdf
